# Supplementary material for: Development of the PREDICT-Kidney online tool to promote informed decision-making about kidney cancer follow-up care: a qualitative co-design study
Source: BMJ Open. 2026 Apr 16;16(4):e110668. doi: 10.1136/bmjopen-2025-110668 (PMC13110639; doi:10.1136/bmjopen-2025-110668)
Supplement: online supplemental file 2 [file bmjopen-16-4-s002.xlsx]

## Sheet: Feedback-Prioritisation-Changes
Feedback and requests	Round	Topic	Part of Website	Request made by?				Illustative quote(s)	Proposed Action(s)	Priority	Difficulty		Agreed to action?
				Patients	Public	Health Care Professionals	Research Team				Web Developer	Research team	Y/N	Justification from research team for not actioning.	Website (set1, set2 and set3 updates)	Printed Report (set1, set2 and set3 updates)	User Guide (v1 and v2)	Plan for next workshop (round 2 or round 3)	Research Team	Web Developer (JIRA issues)	Web Developer (Change Request Log)
	99			43	36	43	18			92			71		46	21	17	6	53	54
Password protect the website	1	Site Infrastructure	Infrastructure				x	n/a	Move website to hosting platform that provides password protection	H	M	M	Y		set 1				Select new hosting service.	KCP-33, KCP-36	Move deployment to Netlify-pro account
Title doesn't give enough information	1	Terminology/Clarity	Introductory page				x	n/a	Change title and add a subtitle.	L	L	L	Y		set 1				Draft and agree new text.	KCP-38	Change title from “Kidney Cancer Prediction Tool” to “PREDICT Kidney” Change title from “Kidney Cancer Prediction Tool: Leibovich Score” to “PREDICT Kidney” Add the following under the title: “Predicting recurrence in patients treated with surgery for non-metastatic kidney cancer”
Remove references to template website	1	Errors	Introductory page				x	n/a	Remove all references to kidney transplant website	H	L	M	Y		set 1				Identify all locations.	KCP-38
Explain the use of "p" (tumour stage input)	1	Terminology/Clarity	Inputs	x				Pat4: "What is P?" Pub5: "I think anything that makes the language clearer for all the patients is better "	Change the stage input heading and alter explanatory text to clarify use of pathalogical stage.	H	L	M	Y		set 1				Draft and agree new text.	KCP-40	Change title to: “Stage” Change text in “?” box to: “The pathological stage of a kidney cancer tumour is a measure of its size and how far it has spread. This is determined by assessing cancer tissue removed during surgery” “Stage 2a (pT2a) - the cancer is between 7cm and 10cm and only inside the kidney Stage 2b (pT2b) – the cancer is larger than 10cm and only inside the kidney”
Explain the term "necrosis"	1	Terminology/Clarity	Inputs	x	x	x		Pat4: "Necrosis: don’t know if that’s new to me or it’s just never sunk in with me..." Pub3: “Necrosis” doesn’t mean anything to me..." HCP6: "NX needs explaining..."	Change the heading for the necrosis input and corresponding explanatory text.	M	L	M	Y		set 1				Draft and agree new text.	KCP-40	Change title to “Tumour necrosis” Change ? box text to: “The tumour necrosis indicates if dead cancer cells were found in the samples removed at surgery.”
Improve explanation of regional lymph node status	1	Terminology/Clarity	Inputs		x	x		Pub3: "The regional lymph node status, Are your lymph nodes affected?” or something like that, for the layperson." HCP6: "NX needs explaining, When I was looking at it NX just equals N0 in terms of because it’s just Leibovich you’re generating."	Change the lymph node input from "pNx" to "unknown" - and the corresponding explanatory text.	M	L	L	Y		set 1				Draft and agree new text.	KCP-40, KCP-41	Change text in “?” box to: “The regional lymph node status indicates whether the cancer has spread to lymph nodes near the kidney. Lymph nodes are a network of glands found throughout the body that drain away waste fluid, waste products and damaged cells. They also fight infections. Unknown (pNx) – There were no lymph nodes found in the tumour samples removed at the time of surgery pN0 – No cance…
Some input options are bigger than the other options for some users	1	Display/design	Inputs			x		HCP2: "I’m not sure why you’ve got a whole row for T4; it makes it look like T4 is far more important than any other T stage"	Change design so that when input buttons wrap (e.g. when the size of the screen changes) they are maintained at a consistent size.	M	L	M	Y		set 1					KCP-42	When the webpage resizes, the input buttons wrap on to two lines. However, for Stage, this sometimes leaves pT4 alone on the bottom and resizes to take up the whole line (and makes it look “more important” than the other stages). When resizing-wrapping can we ensure that the input buttons (for all inputs) stay the same size?
Substages pT2a and pT2b are not input options	1	Terminology/Clarity	Inputs	x				Pat5: "On those tumour statuses you haven’t got mine on there (pT2b) "	Split the stage input button for pT2 into pT2a and pT2b	M	M	M	Y		set 1					KCP-41	Although our model treats pT2a and pT2b tumours the same (hence why currently there is only a pT2 option) patients have told us they would prefer the options available to match what they are told in clinic more exactly. Could we therefore replace the pT2 option with two new options: pT2a and pT2b? These should both map to the same value/coefficient used for the T2 option currently.
Tumour size does not have a unit	1	Terminology/Clarity	Inputs			x		HPC6: "Tumour size needs a unit"	Add a unit (cm) to the tumour size input buttons.	H	L	L	Y		set 1					KCP-41	Add unit to both buttons: “Less than 10 cm” “10 cm or more”
pN2 (for lymph node status) is no longer used in clinical practice	1	Terminology/Clarity	Inputs				x	n/a	Remove the lymph node status input option "pN2" and modify corresponding explanatory text.	L	M	M	Y		set 1					KCP-40, KCP-41	Remove the pN2 option as this is no longer used in clinical practise in the UK.
Merge pNX with pN0 as there is no difference in risk profile	1	Terminology/Clarity	Inputs			x		HCP6: "NX needs explaining, When I was looking at it NX just equals N0 in terms of because it’s just Leibovich you’re generating.."	Merge the lymph node status input options "pNx" and "pN0"	L	M	L	N	Although these produce the same result in the calculation, they are different from a patient perspecitive.
Add surgery type and date as inputs.	1	Additions	Inputs	x				Pat3: "Add the operation date and brief details of what was done - perhaps no more than left/right, radical/partial"	Add additional inputs for operation date and type.	L	M	M	N	It would not be appropriate to add this information as effect on risk is unknown and it would not change risk profile.
The text graphic doesn't say how many patients out of 100	1	Errors	Results			x		HPC6: "the text graphic says 86 patients, but it doesn’t say out of 100"	Modify text in the "text graphic" to say X out of 100	H	L	L	Y		set 1	set 1				KCP-59	In the text result/visualisation the lines currently read (for example) “75 of patients have had no recurrence, 25 of patient have had recurrence” However, they should read: “75 out of 100 patients have had no recurrence , 25 out of 100 patients have had a recurrence” Change should be made for the text results for all three years
Adjust ordering of the risk visulizations	1	Display/design	Results	x	x			Pat6: "I prefer the bar chart and the icon array. You don’t need the table and the text ." Pat5: I preferred the table to the text. Table is nice because it’s got the no recurrence at the top " Pat4: "All of those are useful and people take information in different ways. It’s better to have several different options to present the same information." Pub1: "The image with the people [icon array] f…	Revise order in which the visulizations are displayed.	M	M	L	Y		set 1				Agree the new order for the visulisations.	KCP-43	Current order is: bar(default)-area-icon-table-text New order should be: icon(default)-bar-area-table-text
Use of cumulative risk in bar charts not understood by all patients.	1	Display/design	Results	x				Pat1: "To just check those numbers. I have no idea what my numbers mean. What I do know is that a score of five means I’ve got a 40% of recurrence, but 40% within the next six months, within the next year, within the next 20, so I personally for my head and the way that I’m not probably dealing with it, I think it would be nice to just see those numbers and to know what the actual reality of that…	Add a FAQ about cumulative risk to the user guide.	L	n/a	M	Y				v2		Add an FAQ on potential misunderstandings about cumulative risk to the user guide.
Lay definitions of risk factors should be given on the Printed report.	1	Terminology/Clarity	Printed report	x	x			Pub1: "It’s so much medical talk that it sounds overwhelming even just because of the language. I’d want to have something maybe on paper that explains like all of the terms" (with agreement from Pub3 and Pub5)	Add lay definitions of risk factors to the Printed report and in the next round of workshops discuss what should be included on the Printed report.	M	M	H	Y			set 1		round 2	Develop mock-up printed report for next round of workshops.	KCP-50	For each input, the title and ? box explanation should be given. Underneath that, the personalised input and personalised explanation of that input should then be added.
Information about who is not eligible for the tool is not prominent enough.	1	Terminology/Clarity	Introductory page	x		x		Pat3: "How is this relevant to someone like myself where the cancer does go away?" HCP5: "I think the patients with non-clear cell histology are going to feel quite missed out." HCP6: "You need to probably flag up that this is for post-surgery histological analysis...."	Modify text on eligibility on the introductory page in the "who is this tool for?" section. Also add guidance for clinicians in the user guide to ensure this is not used with ineligble patients.	M	L	H	Y		set 1		v1		Draft and agree new text. Include eligbility details in the user guide.	KCP-38	Change text under heading "who is this site for?" to read: “This site is for adults who have had surgery to remove a kidney cancer that has not spread beyond the kidney at the time of surgery. It should not be used for those with a diagnosis of metastatic kidney cancer or those with known hereditary cancer syndromes such as Von Hippel-Lindau Disease (VHL).”
Clear definition of what recurrence is should be provided	1	Terminology/Clarity	Introductory page	x		x		HCP6: "One thing that needs to be unpacked clearly is what the relevance is of recurrence - There needs to be some sort of info box or direction as to what recurrence means for an individual." Pat1: "...recurrence over the next one year, like you said recurrence means coming back. I don’t know the meaning of recurrence..."	Change the language used to define recurrence on introductory page and use the same language on the main page.	L	L	H	Y		set 1				Draft and agree new text.	KCP-38	Under “What does this site do?” replace “This is a communication tool” with: “This is a tool to predict the risk of cancer coming back (recurrence) or spreading to other parts of the body (metastasis) in the 10 years following surgery for kidney cancer. The aim of the tool is to support conversations between patients and their clinical team around the risk of recurrence when planning follow-up ca…
This would be a good opportunity to provide patients with links to useful resources.	1	Additions	Introductory page			x		HCP3: "...be able to link directly from the tool to patient information, patient charities. Useful having some signposting for diet, exercise, lifestyle changes..." (with agreement from HCP1) HCP4: "Links to Macmillan cancer support, and CRUK had good information pages on most cancer types."	Add links to useful resources (e.g. provided by cancer charities) to the introductory page and ask about including them on the printed report in the round 2 workshops. Additionally, encourage clinicians to discuss these resources (e.g. avalibility of counselling through KCUK) in the user guide.	M	L	M	Y		set 1	set 1	v1	round 2	Agree on suitable resources to provide.	KCP-38	Add title: “Where can I find more information and support?” Add text: “More information about kidney cancer and available support services is available from Kidney Cancer UK, Cancer Research UK and Macmillan”. The three names should be hyperlinks to these websites: https://www.kcuk.org.uk/ https://www.cancerresearchuk.org/about-cancer/kidney-cancer https://www.macmillan.org.uk/cancer-information-…
Challenging for clinicians to use this with very elderly or frail patients who are not well represented in data and may not be suitable for further treatment.	1	Acceptability	Competing risks			x		HCP2: "Ways around protecting yourself from the super elderly patient or super comorbid patient ... [for example] by having extra boxes that say “have you been admitted to the hospital for something unrelated to your new kidney cancer in the last 12 months?”"	Discuss the acceptability of including competing risks (of death from other causes) in next round of workshops. If/when an age input is added make the age range supported by data explicit.	L	L	H	Y		set 2			round 2	Develop slides (including designs for updated graphics) explaining and presenting a competing risks version of the webtool for the next workshop.	KCP-81	Please include the following text with the age input: “Age must be between 25 and 85 years.” The subscript text should be a few font sizes smaller than the input title text and should be in italics.
Make lay explanations of risk factors shorter.	1	Terminology/Clarity	Inputs		x			Pub4: "Definition: make it shorter. Just one or two lines, but it will be immediately – so, where you put nuclear grade, it could have read aggressiveness, very simple, not the whole paragraph."	Rewrite the lay definitions of the inputs as much shorter statements	L	L	H	N	This conflicted with patient requests to have more explanation about the user inputs.
Add more toggles, so patients can see how their risk would change	1	Display/design	Inputs			x		HCP6: "It needs fleshing out a bit more, more toggles with more information for patients."	Encourage toggling of inputs for bordeline patients in the user gudie or add other inputs that are relvant to patients.	L	H	H	N	It is not appropriate to show patients incorrect risk profiles. Additional user inputs are beyond scope but will be considered for future research.
Clinicians are familiar with this type of tool.	1	Acceptability	Results			x		HCP6: "A lot of urologist[s] are familiar with using this sort of tool because of the prostate tool"	No action needed
Participants are generally positive about the tool	1	Acceptability	General	x	x	x		Pat1: "I like the tool.." (with verbal agreement from Pat2,Pat6,Pat3) HCP4: "Strongly recommend" Pub3: "I thought it was very clear; it was extremely well done and it’s very useful..."	No action needed
Some uncertainty about the role of the tool in clinical practise	1	Acceptability	General	x	x			Pat6: "...what’s the advantage of the tool? Clinician would have reached a different conclusion or would it come out the same?" Pub3: "The clinician uses the tool at this follow-up appointment? Is it for the clinician’s benefit or the patient’s benefit?"	Includes information about when in the care pathway the tool should be used in a user guide for clinicians.	H	n/a	H	Y				v1	round 3	Create a draft user guide explaining how to use the webtool, with tips for best practice. In Round 3 of workshops give HCP a chance to review this document.
Important to emphasise the general level of risk, rather than exact perentages.	1	Display/design	Results			x		HCP1: "It’s lovely to quantify things precisely, like 93% or 71%, but from a patient’s perspective, there are essentially four key points, almost nil, low, and high, and so it perhaps overly complicates this using some algorithms " HCP4: "I think is good about having a global view, so low, intermediate, high..."	Emphasise the risk group in the results display and encourage clinicians to report risk group first when discussing reuslts (in user guide).	M	L	M	Y				v1		In draft user guide, include advice to report the Leibovich risk group as well as the % risk of recurrence.
Include genetic or familial risk factors	1	Additions	Inputs	x				Pat6: "Is there any indication that there’s a genetic or a familial connection with kidney cancer or not? Is that another risk factor or not? "	Emphasise that this tool is not appropriate for use with people who have herditary conditions that cause kidney cancer	L	L	L	Y	Note that adding any inputs about additional heriditary or genetic conditions is beyond the scope fo the current project but will be considered for future research.	set 1				Draft and agree new text.	KCP-38	Change text to “This site is for adults who have had surgery to remove a kidney cancer that has not spread beyond the kidney at the time of surgery. It should not be used for those with a diagnosis of metastatic kidney cancer or those with known hereditary cancer syndromes such as Von Hippel-Lindau Disease (VHL).”
Add information about how to mitgate risk	1	Additions	Results	x	x			Pat3: "It does not seem that there is any information freely given out on mitigating risk..." Pub5: "...what can I do to mitigate a relapse?"	Add suggestions of ways patients can reduce thier risk of recurrence to the main page.	L	L	H	N	There is insufficient evidence on risk mitagation to provide any reliable advice to patients.
Add risk factors about other patient characterisitics	1	Additions	Inputs		x			Pub1: "Is there the option to input additional risk factors e.g. lifestyle choices etc.?"	Add additional inputs to the model to capture risk caused by lifestyle.	L	n/a	H	N	Outside of the scope of this study, but useful consideration for future research.
Important to consider a patient's competing risks (e.g. death from other causes)	1	Additions	Competing risks			x		HCP1: "Introduction of competing risks and how that might affect people’s overall wellbeing....contextualise 10% of recurrence versus 40% chance of dying from ischemic heart disease." HCP4: "One of the difficult things in clinic is contextualising the risk of kidney cancer from the competing co-morbidities and their age. "	Prioritise discussion of competing risks at next workshop	M	n/a	M	Y					round 2	Develop slides (including designs for updated graphics) explaining and presenting a competing risks version of the webtool for the next workshop.
Add information about the effect of adjuvant treatment	1	Additions	Results			x		HCP7: "I was just trying to factor in does it include the adjuvant treatment and potential reduced risk or not?" (with agreement from HCP1 and HCP6)	Modify model to show the change in risk that is expected due to adjuvant treatment.	L	H	H	N	Outside of the scope of this study, but useful consideration for future research.
Not all patients will want to see this information	1	Acceptability	Results	x	x			Pat1: "It would scare some people. Some people don’t want to know. Some people don’t want to see." Pub5: "There may well be people who would prefer the consultant to go ahead and to advise them, but if you like, they would find the detail a bit scary.... I think it’s very important the consultant assesses the person in front of them"	Include suggestions to clinicians for working with patients who do not want to see this information in the user guide.	H	n/a	M	Y				v1		Include reminders in the user guide that not all patients will want this level of detail about risk and encourage clinicians to consider the individual needs of patients.
Clear need for a printed report	1	Additions	Printed report	x	x			Pub1: "It’s so much medical talk that it sounds overwhelming even just because of the language. I’d want to have something maybe on paper that explains like all of the terms" (with agreement from Pub3 and Pub5) Pat1: "I’d like to think that if they were using the tool they’d give us a Printed report as part of our follow-up appointment"	Prepare a draft printed report and prioritise discussion of what should be included in this in the next round of workshops.	H	n/a	H	Y					round 2	Develop mock-up printed report for next round of workshops.
Use of this tool could help standarised care	1	Acceptability	General	x				Pat6: "The advantage as I see it is that if there’s a tool like this available and its use is encouraged, it means that the delivery of the results to people will be more consistent across the country."	No action needed
Important for tool to be supported by clinician	1	Acceptability	Results	x	x	x		Pat6: "I like to have an informed discussion with my clinical staff..." Pub1: "I’d want to have it done first with a clinician and explained to me... HCP3: "I was just thinking how is the patient going to have all these details, it’s not routinely provided."	No action needed - fits with intended use case
Information needed about any possibility for data storing/sharing	1	Additions	Inputs		x			Pub1: "I’d wonder where the data was going? Would information be sent to my GP about what I put in?"	Provide information about data security on the website and in the user guide FAQs.	M	L	M	Y		set 1		v2		Add text about data storage to user guide FAQs	KCP-52, KCP-62	Remove existing text and replace with text in “S1-Legal” document
Visulisations of risk are supported by participants	1	Acceptability	Results	x	x			Pat6: "I like the visual of being able to see the percentage displayed in that way." Pub1: "I thought it was nice that there were different visual representations of it..."	No action needed
Not all patients understand presentation of risk as cumulative.	2	Display/design	Results	x				Pat3: “I’m puzzled that the risk seems to increase the further away you get from your operation, and yet the monitoring that we receive reduces over that time and it doesn’t seem to match up”	In the user guide, encourage clinicians to use language that makes this clear and add an FAQ about cumulative risk.	M	L	L	Y				v1		In the user guide, use lanaguage emphasing cumulative risk and add FAQ about cumulative risk to user guide.
Graph of risk per year could be used to make cumulative risk easier to understand.	2	Display/design	Results			x		HCP1: "I like the way when you moved the line that it modified the graph, that was a good visual"	Add alternative graphs showing the risk per year.	L	M	M	N	It was decided that this would add unnecessary complexity to the tool.
Change the order of the outcomes on the visulaisations.	2	Display/design	Competing risks	x	x	x		Pat2: So I would sooner this was flipped and it would be chance of survival [at the top]." ... Pat3: "I agree with Pat2. I think for somebody who has just had a major operation, what they want to know is if they’re likely to survive. So, yes, making the survival the more important thing." HCP5: "I’m not sure if it’s just looking at it as a medic but this, this is the first time that the layout ha…	Given lack of consensus on this, the RT will decide the final order of outcomes - considering the points made by the participants - so that a revised set of grapsh can be implemented in a suitable order.	M	M	M	Y		set 2				Select optimal ordering of outcomes that captures range of opinions expressed by participants.	KCP-78	In all of the graphs/visualisations and the legends the order (top to bottom) should be “Death from other causes” -> “Recurrence” -> “Survival with no recurrence”.
Legend order should correspond the to ordering of the outcomes on the graph.	2	Display/design	Competing risks		x		x	Pub 1: "I think maybe you should have the flash saying ‘surviving’ under the death due to kidney cancer because that’s the way round you’ve got them in the graph."	1. Modify legend order (website and Printed report).	M	M	L	Y		set 2					KCP-78	In all of the graphs/visualisations and the legends the order (top to bottom) should be “Death from other causes” -> “Recurrence” -> “Survival with no recurrence”.
Definition of stage 2b is incorrect.	2	Errors	Inputs	x				Pat4: "I’m stage II and my tumour was 17 cm but your notes say between 7 and 10"	Change explanatory text for stage input to correct the size information for stage 2b.	H	L	L	Y		set 1					KCP-40	Modify explanatory text for stages 2a and 2b: “Stage 2a (pT2a) - the cancer is between 7cm and 10cm and only inside the kidney Stage 2b (pT2b) – the cancer is larger than 10cm and only inside the kidney”
A section title on the introductory page has a typo.	2	Errors	Introductory page		x			Pub1:"...there’s a mistake. It should say ‘the tool will show’. It says: ‘the tool with show"	Change "Tool with show" to "Tool will show" on the introductory page.	H	L	L	Y		set 1					KCP-38	Change title to “What does the tool show?”
The language could be simpler/easier to understand.	2	Terminology/Clarity	Introductory page, Printed report		x	x		Pub1: "As a patient, or as a lay member of public when I look at the tool, it is so difficult for me to understand some of the words because English is not my first language, so I need a translation or I need Google to know about the meaning of some words." HCP1: "the requirements of a patient information document because .... [it] has to be written to a reading age of something like twelve. Now,…	Review text (especially medical terminology) on introductory page, main page and Printed report.	M	L	H	Y		set 1	set 1			Draft and agree new text throughout.	KCP-38, KCP-40, KCP-50
There is no clear explanation of the Leibovich score given.	2	Terminology/Clarity	Introductory Page		x	x	x	Pub1: “...there is no explanation on these sheets of what the Leibovich score is, which the patient may not remember about.	Add reference to Leibovich score on the introductory page - with a link to the technical page. Also update the corresponding text on the technical page and add explanation of Leibovich to the printed report.	M	L	M	Y		set 1	set 1			Draft and agree new text for introductory and "Technical" page.	KCP-38, KCP-61, KCP-64	Add an extra sentence to the "How does it work ?" section: “The tool uses the Leibovich score. For more information on this score please read the technical section of this site”
It is not clear what happens if recurrence occurs.	2	Terminology/Clarity	Introductory Page	x		x		HCP4:"....I would probably just be putting in saying there are several treatment options for renal cancer when it comes back advances have taken place, your oncologist will be best placed to discuss these aspects with you."	Add text to introductory page clarifying that there are several treatment options in the case of recurrence.	L	L	M	Y		set 1				Draft and agree new text explaining recurrence.	KCP-38	Change text in "The tool will show" section to: “The tool will show the risk of your cancer coming back (recurrence) or spreading to other parts of the body (metastasis). If recurrence occurs there are several options for treatment, which your oncology team will discuss with you.”
The tool does not provide information about who is eligible for adjuvant treatment.	2	Additions	Results	x		x		Pat2: "...but needs a bit of a rider to say the thing is, something like, you know, that the eligibility for adjuvant therapy ..."	Add text to results section on adjuvant and adjuvant eligibility.	L	L	H	N	Outside of the scope of this study, but useful consideration for future research.
Both British and American spellings were seen.	2	Errors	Introductory page, Inputs		x	x	x	Pub1: "...on the previous page you’ve spelt tumour ‘T-U-M-O-R’ and on this page you’ve spelt it ‘T-U-M-O-U-R’..."	Review text throughout webtool to ensure that British englich is being used consistently.	H	L	L	Y		set 1	set 1
There is no clear definiton of metastasis given.	2	Terminology/Clarity	Introductory Page		x			Pub2 "And what you are saying here, you write the term ‘metastasis’ for this one. It means the cancer is spreading to other parts of the body?"	Add a clear definiton of metastasis to the introductory page.	M	L	M	Y		set 1				Draft and agree new text explaning metastatis. .	KCP-38	Change text to “The tool will show the risk of your cancer coming back (recurrence) or spreading to other parts of the body (metastasis)."
Definiton of necrosis could be improved	2	Terminology/Clarity	Inputs			x		HCP7: "dead cancer cell sounds like a good thing rather than a bad thing and trying to explain why their risk is higher with necrosis might just need to clarifying."	Revise the explanatory text for necrosis.	M	L	M	Y		set 1	set 1			Draft and agree new text.	KCP-40	Change ? box text to: “The tumour necrosis indicates if dead cancer cells were found in the samples removed at surgery. Dead cells may indicate a faster-growing tumour. If necrosis was detected the cancer is more likely to return.”
Why is sex (and not gender) used on the Printed report?	2	Terminology/Clarity	Printed report	x				Pat1: “...I’m just wondering whether instead of ‘sex’ you need to use the word ‘gender’ ...” Pat1: "...it doesn’t need to be on a patient information sheet, does it?”	Remove sex as a patient identifier on the Printed report.	M	L	L	Y			set 1			Remove reference to sex in the draft/mock-up printed report.
Link to kidney cancer charity/resources should be listed above general cancer charities/resources.	2	Display/design	Introductory page, Printed report	x			x	Pat5 : “Kidney Cancer UK should be the first”	Change the order of the links on introductory page and Printed report.	L	L	L	Y		set 1	set 1				KCP-38, KCP-50	Make sure links are in following order: https://www.kcuk.org.uk/ https://www.cancerresearchuk.org/about-cancer/kidney-cancer https://www.macmillan.org.uk/cancer-information-and-support/kidney-cancer
The image of a kidney in the logo is small.	2	Display/design	Introductory page		x			Pub1: "...this tool is for the kidney and kidney logo is very, very tiny..."	Redesign the website logo.	L	L	H	N	Out of scope - consider consulting with patient panel about the logo in the future.
It may be hard to access web resources from links given on printed report.	2	Display/design	Printed report	x				Pat2: "...of course if you’ve got a handprinted, you wouldn’t be able to click on it [the url] to do it but at least you’ve got an idea of what keywords to search for.”	Clearly include the names of any organisations mentioned next to any urls provided (so that it is easy for patients to find by using a search engine).	M	L	L	Y			set 1			Clearly include the names of any organisations mentioned next to any urls provided in the draft printed report.	KCP-50	As shown on draft, there should be a box with the support links at the bottom of this page.
Some bullet points are not aligned on the printed report.	2	Display/design	Printed report		x			Pub3" I just think maybe there should be another space in between the categories, not underline that wouldn’t help; I guess my point was you’ve got pathological stage there and maybe one space or two spaces and the PT2 and then only two spaces to the next heading. I think particularly as a layout freak I would want an extra space between PT2 and regional lymph node again, similarly all the way do…	Review the formatting for the printed report.	L	L	L	Y			set1			Fix formatting on draft printed report.
Important to include multiple data visulisations on the printed report	2	Display/design	Printed report	x		x		HCP7: "...most of the patients there preferred this patient icon....but....if the patient prefers the graph or the bar chart and understands it better, can we swap this and print out the bar chart or the graph instead ...?” Pat3: "you give the visual first there on the right hand side and then underneath you give a textual explanation if you like don’t you, so there are two versions there I guess…	Decide if a pre-determined selection of visulisations should be provided on the printed report or if user should be able to select their preferred visulisations. Then preferred solution.	L	M	M	Y			set 1			Select visulisations for printed report.	KCP-50	As shown in the draft printout document, we would like to include all four graph types (icon-area-table & legend) in the printout.
Are all visulisations are suitable for people who are colour blind?	2	Display/design	Printed report		x			Pub1: "...does it matter that some people are red/blue colour blind?....I mean what colour will they see the blue as? Will it be distinct? For them will it show up as different from the black?”	Run the main pages of the online tool and the printed report through a colourblindness checker	H	n/a	M	Y						Test colourblind safety with online tool.
Willl the Printed report be legible if printed in black and white?	2	Display/design	Printed report	x		x		Pat2: “....anything you get printed out from the NHS will not be in colour.”	Check legibility of black and white version of the printed report.	H	n/a	M	Y						Check legibility in B&W.
Can the Printed report be emailed to patients?	2	Additions	Printed report	x				Pat3: “is there any reason why the hospitals or the consultants can’t email us these because then it could be in colour and the links could be accessed electronically?”	Include feature to allow printed reports to be directly emailed to patients after consultation.	L	H	L	N	Outside of scope as this does not fit with structure of the planned feasibility study. Should be considered in the future.
Include cardiovascular morbidity as a risk factor	2	Additions	Competing risks	x		x		Pub1: "And what about heart disease, does that need to be included? And maybe talk to a cardiologist"	Add cardiovascular disease as an input (this would require changing the underlying model).	L	H	H	N	Outside of the scope of this study, but useful consideration for future research.
Include surgery type in the model	2	Additions	Results			x		HCP2: "Have you had a partial nephrectomy or a full nephrectomy because actually, that will help, that will be probably quite a good guide to the risk levels of that patient."	Add surgery type as an input (this would reuire changing the underlying model).	L	H	H	N	Outside of the scope of this study, but useful consideration for future research. NB: surgery type may largely be captured by tumor charateristics.
Some clinicians were confused about the inclusion of both recurrence and death on the same axis.	2	Acceptability	Competing risks			x		HPC1: "In the bar chart, is it legitimate to put recurrence and death in the same bar because kidney cancer recurrence doesn’t equal death”	Add explanation of how the joint modelling for competing risks was done to the Technical page.	M	L	M	Y		set 2				Draft and agree new text.	KCP-74	Remove existing text and replace with text “S2-Technical” document
Add information about mitagating recurrence (e.g. stopping smoking or improving diet)	2	Additions	Results		x	x		Pub1: "you said that everyone’s given the healthy lifestyle things, so you could do that descriptively, things that might help like stopping smoking if you smoke, losing weight”	Add information about modifiable lifestyle risk factors (i.e. smoking, diet) to indicate how patients could reduce thier risk.	L	L	H	N	Given the lack of evidence for how these factors influence recurrence it would not be appropriate to include this information.
Participants were generally supportive of changing the underlying model to include the competing risk of death.	2	Acceptability	Competing risks	x	x	x		HCP4:“I think it is a very powerful tool to make sure the patient’s general health is being considered and advice given regarding that and perhaps they’re most receptive at that time point." HCP1: “.... but to a lot of people that all of us see, it’s of zero consequence because we know they’re gonna die from something else...” Pub3 "...so you’ve used the tool here to see what else might affect yo…	Update the underlying model to include a joint modelling adjustment for competing risk of death	H	H	H	Y		set 2	set 2			Prepare information about implementation of joint modelling adjustment to account for competing risks. Draft and agree text throughout to explain this new model.	1. KCP-70 2. KCP-81 3. KCP-77, KCP-78, KCP-79 4. KCP-78, KCP-79 5. KCP-71, KCP-72, KCP-73, KCP-74	1. Modify text on landing page. 2. Add age and sex as inputs. 3. Modify algorithm to include adjustment for age and sex. 4. Pull changes 2&3 through to the printed report. 5. Minor modifciations to text on other pages to ensure consistency.
Sex should be part of the risk assessment	2	Additions	Competing risks	x				Pat5: "Yes, it needs to be there on the tool and I think it might be a difference between men and women...."	Update inputs to include sex (also required for competing risks adjustment).	M	M	L	Y		set 2	set 2			Draft and agree text for the new inputs.	KCP-81	Add a new input row, for “Sex”. Include a categorical box, as for tumour necrosis, with options “Female” and “Male”
Age should be part of the risk assessment	2	Additions	Competing risks	x				Pat3?: “...whether or not age has an effect on this and I can see that you’ve obviously thought about that and you’ve put that on which I think is important, because that is the thing which is going to start waking people up to the fact that it’s not all 60-year-old men who get it.”	Update inputs to include age (also required for competing risks adjustment).	M	M	L	Y		set 2	set 2			Draft and agree text for the new inputs.	KCP-81	Add a new input row, for “Age at surgery”. Include text entry box, with a plus or minus button so that age can be both typed in or toggled. We would like the implementation to be similar to the age input for the PREDICT Breast tool for age at diagnosis (https://breast.predict.nhs.uk/tool). As with the other inputs, age should be blank, when the page first loads. Valid inputs should be restricted …
The tool helps address the "curative" narrative often used following surgery.	2	Acceptability	Results	x				Pat5?: "I was told originally it would be my kidney would be removed, I’d be cancer-free and that would be it. And to be told that I was an intermediate risk of it coming back was a bit of a shock."	No action required.
Provide a simple overview of the results before using the tool.	3	Acceptability	Results	x				Pat4: "Tell me about it first, then let’s have a look at all the, you know, pictures of people in 100 people, and how many people are coloured in or not coloured in, and all of that…" Pat1: “But I think I would like to have an ordinary consultation first, and that this should be at the end of the consultation, that we say, “Right, well, we’re just going to put those figures into the chart now, wh…	Add text to user guide advising clinicians to ensure patients are aware they have a cancerous tumour how the surgery went before commencing use of the online tool.	M	n/a	H	Y				v2		Add text to user guide advising clinicians to giv basic information about diagnosis before using the tool.
Avoid using the phrase "landing page or other technical webpage jargon.	3	Terminology/clarity	Introductory page	x				Pat2: "..now we’re just … into the IT type of terminology, terms…. So, that might be new to some. So, it’s just to try and help ensure that there is an alternative way to explain something, or just to quickly touch on the landing pages..”	Replace references to "landing page" with "introductory page" in the webtool and user guide.	L	n/a	L	Y				v2		Identify all references to "landing page" (NB: none were found in the webtool itself). Update the user guide to remove references to "landing page".
Can we avoid mentioning death when explaing the competing risks model?	3	Acceptability	Competing risks	x				Pat1: "And to hear that, the word death, not in the same way, but nevertheless – and even dead cells also got me a little bit as well. Sometimes it’s the choice of phrase. There might be a gentler way of dealing with it."	Remove references to death from the webtool.	M	n/a	H	N	We cannot remove references to adjustment for death completely, as it is important that the competing risks model is explained.
Can you ensure all the information on the introductory page is provided to patients by their clinicians?	3	Acceptability	Introductory page		x			Pub1: "So, will the patient have time to kind of read that – I mean, I skimmed it, but will the patient have time to read that page a bit more slowly, rather than at the same time as [the clinician] is talking?"	In the user guide, emphasise covering all the material on the introductory page and encourage clinicians to return to the introductory page if using the tool with multiple patients.	L	n/a	L	Y				v2		In user guide, add sentence emphasing importance of covering introductory material and advise clinicians to return to introductory page after completing consultation.
Text on introductory page explaining that the model is based on past outcomes for "people like you" is clunky.	3	Terminology/clarity	Introductory page			x		HCP2: "On the website, before opening the tool, the wording in the overview section doesn’t feel quite as slick as the rest.."	Review and modify text explaining how results should be interpreted.	L	L	M	Y		set 3				Review text in "how does it work section"	KCP-87	Combine “How does it work?” and “Overview” sections.
Use of "unknown" for lymph node status may imply that something was not properly investigated at the time of surgery.	3	Terminology/clarity	Inputs	x	x			Pat1: "Yes, I just thought the bit about the lymph nodes, where it says, “Unknown,” is there another word you could use instead of that, I wonder? Because it somehow seems to indicate there might be – something lurking there that you don’t know about, sort of thing, you know.” Pub2: "...I can understand the patients’ attitude and saying, “Well, why is it not known? If it’s got a bearing then sure…	Decide on alternative description for lymph node "unknown" and modify this input on the main page and on the printed report.	M	L	M	Y		set 3	set 3			Select new input option (instead of "unknown") for lymph node status.	KCP-88	Replace “Regional lymph node status” is “unknown” with “Not requiring investigation” Change the explanation for lymph node status in the ? box to make it clearer why this is not always investigated: “The regional lymph node status indicates if the cancer has spread to lymph nodes near the kidney. Lymph nodes are a network of glands found throughout the body that drain away waste products and figh…
Can you grey out "impossible" combinations of inputs?	3	Display/design	Inputs			x		HCP2:"A previous suggestion I had was that the pT1 and pT2a tumours could not be more than 10cm and the box could grey out for those once selected. At the moment the tool still allows you to toggle between above and below 10cm for a pT1a renal mass for example."	Identify “impossible” input combinations (e.g. P1 and PT2a tumours cannot be >10cm so this size option could grey out when those stages are selected) and prevent calculation going ahead if selected.	L	H	H	N	Given the low priority of this potentially time consuming and complex task - i.e. introducing order dependency to the inputs - the research team decided not to pursue.
Mention other risk factors that can affect life expectancy.	3	Additions	Inputs		x			Pub1: "Okay. I mean, I don’t know enough to know whether those things and the cancer would interact, but supposing the person didn’t have cancer, those things might shorten the person’s life."	Add content about risk factors effecting life expectancy to user guide.	L	n/a	M	N	The research team decided not to pursue as this request was in conflict with the request from some patient participants to have less information about death.
Don't present the risk of death explicitly, as this distracts from the main focus on risk of recurrence.	3	Acceptability	Competing risks	x	x	x		Pat3: "I think it needs changing to my mind. What we’re talking about really is percentages of risk of recurrence, and we’re expressing that as number of people out of 100 who have recurrence. I don’t see the point of putting in people who’ve died of something else....” Pub2: “ It is very different - as you say, if they’ve come out of the operation and this is the first time it’s [the cancer diag…	Change visulisations to reduce visual impact of information on risk of death from other causes. Make sure that clinicians using the tool are encouraged to focus on risk of recurrence.	H	M	M	Y		set 3	set 3	v2		Modify text about how to present risk in the user guide and add a section on discussion of death from other causes to the FAQs.	KCP-89	Update visualisations to remove most of the explicit references to risk of death. Icon Array: Remove the labels “X deaths from other causes” from all three graphics. Bar chart: Remove the percentage labels for “death from other causes” from all three graphics. Area chart: Remove the three percentage labels for “death from other causes. Table: Move the row for “death from other causes” to the bott…
Ensure correct grammatical use of singular and plural in the personalised text generated in the results section.	3	Errors	Results				x	n/a	Modify legend items for icon array (recurrence and living cancer free only) to improve grammar and account for both singular and plural.	M	L	L	Y		set 3					KCP-89	Update (remaining) legend labels for icon array to improve clarity AND account for both singular and plural cases. e.g. 0 kidney cancer recurrences 1 kidney cancer recurrence 10 kidney cancer recurrences
Encoruage clinicians using the tool to focus on positives.	3	Acceptability	Results	x				Pat1: "..I was slightly disappointed that he started off with giving the results as the risk of death and the risk of recurrence rather than saying, “At the end of a year, out of 100 people, 92 people will be fine.”....it would be nice to actually promote the positive side rather than the negative side if possible. I mean, without, you know, giving people false hope."	Add suggestion to user guide to focus on positives (e.g. the number of people living cancer free).	M	n/a	M	Y				v2		Include new text in the user gudie encouraging clinicians to focus on positives (e.g. living cancer free).
The risk group heading is quite large, which may be distracting, especially for those in the "high-risk" group.	3	Display/design	Results	x				Pat3: "Maybe that big heading, “Intermediate risk,” probably needs clarifying, sort of risk of recurrence, medium, or five out of ten or whatever, rather than a big heading..."	Reduce font size used for the text giving the Leibovich category/group.	L	L	L	Y							KCP-89	Reduce the font size for the large orange title “Low/Intermediate/High Risk”
Provide information about the scale of the Leibovich score.	3	Terminology/clarity	Results	x				Pat2: "...but it doesn’t happen on the actual Leibovich score. So, the fact that we know it’s out of 11 might – ‘cos that’s an unusual amount for it to be out of, ‘cos you might think, “Is it out of ten? Is it out of a hundred?”	Add text after Leibovich score, to indicate this is a score out of 11.	M	L	L	Y		set 3	set 3				KCP-89, KCP-90	Change “Leibovich Score: X” to “Leibovich Score: X out of 11” in results and on printed report.
Increase the contrast between the colours used in the visulisations.	3	Display/design	Results		x			Pub1: “...it’s not that I can’t see them, but the death from other causes kind of is a bit pale, and the other two colours are – they’re not the same, obviously, but they’re similar, and I don’t know – because I know some people are red colour blind, so that perhaps – you know, to me, perhaps something like yellow, red, I don’t know, blue, the primary colours, would show up better.”	Select more contrasting colours for the visulisations.	L	L	H	N	The research team decided not to pursue this as the colour scheme has been carefully selected to ensure it is colourblind safe and legible if printed in black and white.
"What does this show?" section on introudctory page takes up a lot of space.	3	Terminology/clarity	Introductory page				x	n/a	Make the "what does this show?" section one paragraph.	L	L	L	Y							KCP-87	Combine “How does it work?” and “Overview” sections.
Results appearing immediately after final input entered may be distracting to patients.	3	Display/design	Results	x	x			Pat1: "I think it might be good if there was a slight delay before the result actually showed, because if you’re sitting there not knowing much about what’s coming up, if it suddenly flashes up, “Intermediate risk,” like that, that might be quite an alarming thing for somebody" Pat3: "I think that’s quite a good point. I think maybe you just need a button there that you click on and you bring it …	Create a button to reveal the results at an appropriate moment in the dicussion between patient and clinician.	M	M	L	Y		set 3		v2			KCP-88	When the inputs are first entered, don’t automatically generate the results section until a button “Show Results” is pressed. This button should be located at the bottom of the “What does this show?” section (same format/colour as the print/copy/save button). After the results have been “revealed” they should still be automatically updated if the inputs are subsequently changed.
The capitalisation in the title of the printed report is looks strange.	3	Display/design	Printed report				x	n/a	Modify the title text in the printed report.	L	L	L	Y			set 3			Draft and agree change to text.	KCP-90	Move “Leibovich Score: X out of 11” to the line below “RESULTS: Low Risk” and change “RESULTS: LOW RISK” to “Results: Low Risk”
Patients should be told where on the printed report all the inputs are defined.	3	Acceptability	Printed report		x			Pub1: “He could actually point to them on the report and show the patient that that’s where it’s all described, you know, what the PT1B could say, all these parameters are explained on page two.”	In the user guide, remind clinicians to draw attention to the explanations of the inputs on second page	L	n/a	M	Y				v2		In the user guide, remind clinicians to draw attention to the explanations of the inputs on second page
There are some typos in the first paragraph of the printed report.	3	Errors	Printed report		x		x	Pub1: "I noticed a small error. Before the final Printed report, before the page two part, where it’s describing all the things, the one above, you’ve got an "of is"."	Modify the text of the printed report to remove these typos.	H	L	L	Y			set 3			Draft and agree change to text.	KCP-90	Change text of the first two paragraphs of the printout (page 1). Text should now read: “Based on the details of your tumour, you are at low risk of your cancer coming back or spreading. The estimated risk of the cancer coming back (recurrence) or spreading to other parts of the body (metastasis) in the 5 years following surgery is 3% based on what has happened previously to people of the same ag…
Patients should be told what resources are included in the printed report.	3	Acceptability	Printed report		x			Pub2: "I think possibly that box could be highlighted, and maybe just a 30 second comment, you know, “These are sites which will give you indications in which you can, if you like, improve your mental coping strategies and so forth.”	In the user guide, encourage clinicians to say more about what resources can be found at the links provided (e.g. mental health resources, information on healthy living).	L	n/a	M	Y				v2		Add text to user guide.
On the printed report, in some cases "invalid date" is displayed when it should be left blank.	3	Errors	Printed report				x	n/a	Modify Printed report inputs so that if an incorrect or incomplete date is given, a blank field is displays (instead of an error message).	H	M	L	Y			set 3			Agree suitable handling of incorrect dates.	KCP-90	Remove possibility of “invalid date” appearing on the printout (for consultation date).
Modify footer to credit all university departments involved in webtool development.	3	Errors	Introductory page				x	n/a	Add reference to the department of surgery to the webtool footer.	M	L	L	Y		set 3					KCP-87	Modify footer text (all pages) to credit the department of surgery.
Remove email address for providing feedback as not required during feasibility study.	3	Errors	Introductory page				x	n/a	Remove feedback address from webpage footer - this email is not monitored and this format of feedback not needed at present.	H	L	L	Y		set 3					KCP-87	Modify footer text (all pages) to remove email address.
There are some typos on the introductory page.	3	Errors	Introductory page			x	x	HCP3: "I would avoid using 'it' to describe the model, such as in the 'Overview' Section, as the sentence does not stand alone, yet people may skip to that section."	Review and modify text on introductory page.	H	L	M	Y		set 3				Review text on introductory page for typos and clarity.	KCP-87	Remove the second “Results can be printed out for patients to take home.” at the bottom of the section.
The lethality of kidney cancer recurrence is not well explained.	3	Terminology/clarity	Introductory page			x		HCP3: "As per my comments above, the relevance and lethality of recurrence needs explaining."	Add information to the introductory page, indicating that there are treatments avaliable in the case of recurrence, and that patients would be referred to the oncology team.	L	L	M	Y						Draft and agree change to text.	KCP-87	Last sentence of the "What does this tool show?" section should read: “If your cancer comes back there are several options for treatment, which your clinical team will discuss with you.”
There are some typos on the "about" page.	3	Errors	Other				x	n/a	Make the reference to specialist nurses singular on the "About" page.	H	L	L	Y		set 3					KCP-91	On the about page under the heading “Who is this site for?” specialist nurses should be singular
The introductory page does not make it clearer enough that the tool should only be used for patients with clear-cell RCC.	3	Terminology/clarity	Introductory page			x		HCP3: "I think it needs to be a little clearer on the main pages of the model, that this is only valid or advised for use in clear cell RCC. The text often refers to kidney cancer more broadly. It's very clear in the About section and Technical pages that its for ccRCC only, but some patients or clinicians may not fully read this."	Review text on introductory page, with the aim of making the restriction to only the ccRCC subtype more evident.	M	L	M	Y		set 3				Draft and agree change to text.	KCP-91	Text under “Who is this site for? Should now read: “This site is for adults who have had surgery to remove a kidney cancer that has not spread beyond the kidney at the time of surgery. It should only be used following a diagnosis of clear cell renal cell carcinoma (ccRCC). It should not be used for those with a diagnosis of metastatic kidney cancer or those with known hereditary cancer syndromes …
It may be hard for users to understand why risk of death (from other causes) is being compared to risk of recurrence.	3	Display/design	Competing risks			x	x	HCP3: "I agree completely with presenting the context of non-kidney cancer mortality; it just confuses me that kidney cancer death seems to be an impossibility in the model.... "	Modify the explanation of competing risk modelling in both the "Technical" page of the webtool and in the user guide to explain that people are censored at death or recurrence.	L	L	M	Y		set 3		v2		Draft and agree change to text on "Technical" page.	KCP-91	Last two paragraphs under “Model Development” should be modified as in accompanying document.
The section headings on the "Technical" page are not well formatted.	3	Display/design	Other			x		HCP3: "On the 'Technical' page, I had assumed the + sign in a circle would expand that section, or open up the section. I think they are actually just bullet points, using that graphic. I would change these to avoid confusion. "	Remove the set of section hyperlinks at the top of the "Technical" page.	M	L	L	Y		set 3					KCP-91	Remove the set of section hyperlinks (e.g. Model development, Cohort, etc.) at the top of the technical page.
Add information about how patient's can reduce their risk of recurrence.	3	Additions	Results		x	x		Pub1: "Well, I think we discussed this last time, but things like, you know, “How do I keep as well as possible? Can I do exercise? Or should I be eating certain foods?” HCP1: " A lot of patients ask what they can do to reduce the risk of recurrence, for example their diet. There is a publication on the kidney cancer UK website regarding kidney cancer and diet. "	Add information about modifiable lifestyle risk factors (i.e. smoking, diet) to indicate how patients could reduce their risk.	L	L	H	N	Given the lack of evidence for how these factors influence recurrence it would not be appropriate to include them. A link to the KCUK website is already provided.
The content of the user guide was considered to be appropropriate by the intended audience (HCPs).	3	Acceptability	User Guide			x		HCP2: "The user guide is excellent. I think it makes the tool much more manageable and clearly covers the range of professionals’ levels of experience who might need to use it."	No action required.
There were concerns that not all clinicians would follow the user guide.	3	Acceptability	User Guide			x		HCP3: "It's [the user guide] quite long, and the website itself stands alone very well, so I wonder how much clinicians will stick to the user guide. "	Shorten user guide, or provide a complementary quick checklist that is easier for clinicians to use.	L	n/a	H	N	The suitability of the user guide and fidlity of the clinicians to this guidance will be assessed in a feasbility study.
